# Supplementary material for: Systematic Review of the Prognostic Role of the Immune System After Surgery of Colorectal Liver Metastases
Source: Front Oncol. 2019 Mar 19;9:148. doi: 10.3389/fonc.2019.00148 (PMC6433783; doi:10.3389/fonc.2019.00148)
Supplement: Supplementary file 2 [file Table_2.xlsx]

## Sheet: Sheet1
Supplementary table 2. Summary of all non-high throughput studies
Author	Method	N patients	Neo	Adj	Location	High CD3	High CD4	High CD8	High FOXP3	High CD45	High CD45RO	High CD20	High macrophages	High NK cells	High mast cells	High MCP1	High MHC-1	High CXCR4	high CXCR2/CXCL7	High COX2	High LIGHT	Summary: association with better survival
Brunner (2014)	IHC	201	90	NR	intra-tumoral		not sign.	not sign.			not sign.											high peri-tumoral CD4, CD8, CD45RO
					peri-tumoral		better OS	better OS			better OS
Katz (2013)	IHC TMA	188	47	166	intra-tumoral	not sign.	better OS and DFS	better OS	not sign.													high intra-tumoral CD4, CD8
Nakagawa (2015)	IHC	162	65	NR	intra-tumoral		not sign.	not sign.	not sign.													high peri-tumoral FOXP3
					peri-tumoral		not sign.	not sign.	better DFS
Katz (2009)	IHC TMA	162	NR	NR	intra-tumoral	better CSS	worse CSS	better CSS			not sign.											high intra-tumoral CD3, CD8 ; low intra-tumoral CD4
Turcotte (2014)	IHC TMA	158	NR	NR	intra-tumoral												not sign.
Cavnar (2017)	IHC TMA	156	NR	NR	intra-tumoral	not sign.	better OS and DFS	not sign.	not sign.				better DFS				not sign.					high intra-tumoral CD4, macrophages
Donadon (2017)	IHC	121	96	64	intra-tumoral	better OS								better OS								high-intra-tumoral CD3, NK cells
					peri-tumoral	not sign.								not sign.
Mlecnik (2018)	IHC	114	80	77	intra-tumoral	better OS		better OS and DFS	not reported		not sign.	better OS and DFS										high intra-tumoral CD3, CD8, CD20 ; high peri-tumoral CD8, CD20
					peri-tumoral	not sign.		better OS and DFS	not reported		not sign.	better OS
Tanis (2015)	IHC	82	38	38	intra-tumoral	not sign.	not sign.	not sign.				not sign.	not reported		better DFS							high intra-tumoral mast cells, high peri-tumoral CD3
					peri-tumoral	better DFS	not sign.	not sign.				not sign.	not reported		not sign.
Berthel (2017)	IHC	36	NR	NR	intra-tumoral	better OS		better OS				not sign.	not reported									high intra-tumoral CD3, CD8 ; low peritumoral CD3
					peri-tumoral	worse OS		not sign.				not sign.	not reported
Meshcheryakova (2014)	IHC	65	51	NR	peri-tumoral					better OS and DFS		better OS and DFS	not sign.									high peri-tumoral CD20 and macrophages
Pugh (2014)	flow cytometry	11	NR	NR	intra-tumoral	better OS								not sign.								high intra-tumoral CD3
					peri-tumoral	not sign.								not sign.
Suzuki (2015)	IHC	135	70	135	peri-tumoral								not sign.		worse OS							low peri-tumoral mast cells
Yoshidome (2009)	IHC	87	NR	NR	intra-tumoral								not reported			worse OS						low intra-tumoral MCP-1
Yopp (2012)	IHC	75	NR	10	intra-tumoral													worse DFS				low intra-tumoral CXCR4
D'Alterio (2016)	IHC	33	33	33	intra-tumoral													worse DFS and CSS				low intra-tumoral CXCR4
Kim (2006)	IHC	29	0	29	intra-tumoral													worse OS				low intra-tumoral CXCR4
Desurmont (2015)	qPCR	55	31	0	intra-tumoral													not sign.	worse OS and DFS			low intra-tumoral CXCR2/CXCL7
Sakai (2012)	IHC	92	NR	NR	intra-tumoral													worse OS				low intra-tumoral CXCR4
Goos (2016)	IHC TMA	507	60	97	intra-tumoral													not sign.		worse OS		low intra-tumoral COX-2
Maker (2015)	IHC	96	69	79	intra-tumoral																better OS and DFS	high intra-tumoral LIGHT
